# Supplementary material for: Analysis of Structural Heterogeneity in Low-Rank Coal and Its Pyrolyzed Char Using Multi-Point Scanning Micro-Raman Spectroscopy
Source: Molecules. 2024 May 17;29(10):2361. doi: 10.3390/molecules29102361 (PMC11124247; doi:10.3390/molecules29102361)
Supplement: Supplementary file 1 [file molecules-29-02361-s001.zip]

Archive with 1 entries (1 files):
- molecules-2988322-supplementary.pdf
